# Supplementary material for: Early antiretroviral therapy for HIV-infected patients admitted to an intensive care unit (EARTH-ICU): A randomized clinical trial
Source: PLoS One. 2020 Sep 21;15(9):e0239452. doi: 10.1371/journal.pone.0239452 (PMC7505451; doi:10.1371/journal.pone.0239452)
Supplement: S1 Data — (CSV) [file pone.0239452.s007.csv]

register	sex	age	time_hiv	aids_previous	time_aids	haart_previous	time_haart	control_treatment_group	time_pre_ICU	origin	reason_hospitalization	tuberculosis	cryptococosis	cmv	toxoplasmosis	pneumocystosis	AIDSrelated	other	hepatitisb	hepatitisc	htlv	tb	cmv1	vdrl	saps3	cd4adm	viral_load	MV_adm	MV_evolution	VM_time	dialysis	shock	ards	start_haart	delay	reason_delay	wich_haart	hypersensitivity	hepatotoxicity	nephrotoxicity	hematologic	pancreatitis	suspension	regimen_change	days_restart	regimen1	ICU_mortality	ICU_LOS	Hospital_mortality
40021785	1	36	0	0	0	2	0	0	15	1	1	1	0	1	0	1	0		0	0	0	0	0	0	80	48	286598	1	1	4	1	1	1		1	choque											1	4	1
2511428	0	21	0	0	0	2	0	0	6	1	0	0	0	0	0	1	1		0	0	0	0	0	0	69	21	500000	1	1	11	0	1	1	2	0		4	0	0	0	1	0	0	0			0	17	0
23838698	1	45	1	0	0	2	0	0	10	1	2	1	0	0	1	0	1		0	0	0	0	0	0	66	247	450673	0	1	5	0	1	0	1	0		4	0	0	0	0	0	0	0			1	5	1
21660654	0	31	1	0	0	2	0	0	12	1	1	1	0	0	0	0	0		0	0	0	0	0	1	61	37	260940	1	1	49	1	1	0	2	0		7	0	0	0	0	0	0	0			1	49	1
40215610	0	61	0	0	0	2	0	0	7	1	0	0	0	1	0	1	1		0	0	0	0	0	0	66	4	25253	0	1	13	1	1	1	1	0		2	0	0	0	1	0	0	1			1	31	1
3759164	0	49	0	0	0	2	0	0	15	1	0	0	0	0	0	1	1		0	1	0	0	0	0	78	113	144178	1	1	9	0	1	0	1	0		5	0	0	0	0	0	0	0			0	13	1
13999311	1	52	3	1	3	0	3	0	3	0	1	0	0	0	0	0	0		0	0	0	0	0	1	71	25	0	1	1	8	1	1	1		1	choque											1	5	1
26205327	1	39	144	0	0	2	0	0	5	0	0	0	0	1	0	1	1		0	0	0	0	1	0	63	6	98941	1	1	36	0	1	1	2	0		4	0	0	0	1	0	0	0			0	36	0
27123260	0	57	2	0	0	2	0	0	12	1	0	1	0	0	0	1	1		0	0	0	0	0	0	73	8	150	0	1	6	0	1	1	2	0		4	0	0	0	0	0					1	6	1
1066692	0	49	0	0	0	2	0	0	2	0	1	0	0	0	0	0	0		0	1	0	0	0	0	64	149	155000	0	1	8	1	1	0	4	0		7	0	0	0	0	0	0	0			1	5	1
13462920	1	37	156	1	120	0		0	4	1	0	1	0	0	0	0	1		0	0	0	0	0	0	70	40		1	1		1	1	0	2	0		7	0	0	0	0	0	0	0			0	32	1
20055552	0	30	6	1		0		0	1	1	1	1	0	0	0	0	0		0	0	0	1	0	0	60	37	113162	1	1		0	1	0	4	0		4	0	0	0	0	0	1	0			0	42	1
36506710	1	49	0	0	0	2	0	0	13	1	0	0	0	0	0	1	1		0	0	0	0	0	0	76	39		1	1		0	1	0	2	0		4	0	0	0	0	0	0	0			1	23	1
14894408	1	49	240	0	0	2		0	3	1	0	0	0	0	0	1	1		0	1	0	1	0	0	63	400	66568	1	1		0	1	0	2	0		3	0	0	0	0	0	0	0			1	22	1
9933140	0	41	0	0	0	2		0	4	1	0	1	0	0	0	1	1		0	0	0	0	0	0	63	8	62610	1	1	19	1	0	0	3	0		1	0	0	0	0	0	0	0			1	19	1
14542706	1	36	144	0		2		0	1	2	6	0	0	0	0	0	0		0	0	0	0	0	0	66	224	26541	1	1	27	0	1	0	2	0		7	0	0	0	0	0	0	0			0	36	0
15823466	0	51	1	1	1	2		0	14	1	0	0	1	1	0	0	1		0	0	0	0	0	0	74	17		1	1	7	1	1	0	4	0		7	0	0	0	0	0	0	0			1	8	1
22168877	1	50						0	4	0	0	1	0	0	0	1	1		0	1	0	0	0	0	80	38	94	1	1	30	1	1	0	3	0		7	0	0	0	0	0	0	0			1	28	1
36740705	1	40	0	0	0	2		0	4	1	5	1	0	0	0	0	1		0	0	0	1	0	0	101	104	5278	1	1	9	1	1	1	4	0		7	0	0	0	0	0	0	0			1	9	1
24770221	1	28	2	0		2		0	3	0	0	0	0	0	0	1	1		0	0	0	0	1	0	57	16	500000	1	1	6	0	0	1	4	0		5	0	0	0	0	0	0	0			0	8	0
4695780	1	34	36	0	0	2	0	0	0	0	2	0	0	0	1	0	1		0	0	0	0	0	0	56	38	18539	1	1	8	0	0	0	0	0		1	0	0	0	1	0	0	1			0	15	0
18319203	0	51	120	1	120	0		0	18	1	5	0	0	0	0	0	0		0	1	1	0	0	0	86	107	85405	0	1	8	1	1	0	2	0		8	0	0	0	0	0	0	0			0	15	0
25696513	1	42	1	1	1	2	0	0	11	1	1	1	0	1	0	1	0		0	0	0	0	0	0	65	6	80586	0	1	10	1	1	1	7	1		4	0	0	0	0	0	0	0			1	15	1
41251369	1	54	36	0	0	2	0	0	5	0	0	0	0	0	0	1	1		0	0	0	0	0	0	71	72	47251	1	1	29	1	1	1	2	0		4	0	0	0	0	0	0	0			1	24	1
39775240	0	41	48	1	48	0		0	0	0	2	0	0	0	1	0	1		0	0	0	0	0	0	43	49	2455	1	1	54	1	1	0	5	0		4	0	0	1	0	0	1	1		8	1	54	1
3196801	1	26		1		2		0	10	0	0	1	0	0	0	1	1		0	0	0	0	0	1	73	132	230614	1	1		0	1	1	1	0		4	0	0	0	0	0	0	0			1	4	1
20148690	0	60	0	0	0	2	0	0	6	0	1	0	0	0	0	0	0		0	0	0	0	0	1	94	22	124935	1	1	30	1	1	0	2	0		4	0	0	0	0	0	1	0			1	30	1
20562713	0	41	1	0	0	2	0	0	2	0	0	1	0	0	0	0	1		0	0	0	0	0	1	77	185	230783	1	1	8	0	0	0	5	0		4	0	0	0	0	0	0	0			0	8	0
23519843	0	35	168	1				0	0	0	2	0	0	1	1	0	1		0	0	0	0	0	0	51	5	75610	0	1	12	0	0	0	5	0		4										0	18	0
33627975	0	46	96	0		2	0	0	2	0	1	0	0	1	0	0	0		0	0	0	0	0	0	70	92	203318	0	1	154	0	0	0	3	0		4										0	154	0
32952040	0	28	1	0		2	0	0	4	0	0	1	0	0	0	1	1		0	0	0	1	0	0	58	29	2772408	1	1	5	0	0	1	3	0		4										0	8	0
17016312	0	49	1	0		2	0	0	1	0	0	0	0	1	0	0	1		0	0	0	0	0	0	86	6	2189377	1	1	49	1	1	1	4	0		4						0	0			0	57	0
13061496	0	48	1	1	1	2	0	0	5	1	0	1	0	0	0	1	1		0	1	0	0	0	1	60	34	538938	1	1		0	0	1	2	0		4										0	11	0
31357377	1	24	108	1	108	0		0	4	1	1	1	1	0	1	0	0		0	0	0	0	0	0	73	15		1	1		0	1	1	7	1		7										0	21	1
40553175	0	36	12	0	0	2	0	0	5	0	0	0	0	0	0	0	0		0	1	0	0	0	0	62	124	742135	1	1		0	0	0	1	0		1										0	12	0
38805375	0	43	0	0		2	0	0	2	0	0	0	0	0	0	1	1		0	0	0	0	0	0	117	10	130805	1	1	13	1	1	1	3	0		7										1	11	1
4674475	0	58	48	1	48	0		0	7	0	0	0	0	0	0	1	1		0	0	0	0	0	0	75	161	24221	1	1	25	0	1	0	0	0		1										0	16	0
18267564	0	28	1	0		2	0	0	2	1	0	1	0	0	0	1	1		0	0	0	0	0	0	72	97	290078	1	1	26	1	1	1	4	0		7										0	21	1
16186800	0	35	24	1	24	0		0	1	0	2	0	0	0	0	0	0		0	1	1	0	0	0	80	141	4623	1	1	29	1	1	0	0	0		1										0	29	1
25163752	0	48	0	0		2	0	0	2	0	1	0	0	0	1	0	0		0	1	0	0	0	0	78	22	196615	1	1	11	0	0	0	3	0		1						0	0			0	12	1
42073847	1	54	2	1	2	2	0	0	10	1	0	0	0	0	0	1	1		0	0	0	0	0	0	64	15	9607164	1	1	17	0	1	0	8	1		4										1	17	1
22008624	0	55		1		0		0	13	1	0	1	0	0	0	0	1		0	1	0	0	0	1	81	75	1800551	1	1	5	0	1	1	14			4										0	9	0
13246534	1	45	120	1	120	0		0	1	0	1	0	0	0	0	0	0		0	0	0	0	0	0	65	307	17246	1	1	51	1	1	0	0	0		1										1	51	1
31456235	1	44	1	1	1	2	0	0	8	0	2	1	0	1	0	0	1		0	0	0	0	0	0	99	70	3043446	1	1	20	1	1	0	6	1		1	0	1	0	0	0					1	20	1
26739399	0	48		0		2	0	0	1	0	0	1	0	0	0	1	1		0	0	0	1	0	0	76	15	69860	1	1	13	0	0	1	3	0		1										0	22	0
20311419	0	44	0	0	0	2	0	0	1	0	1	1	0	0	0	1	0		0	0	0	0	0	0	88	36	622700	1	1	14	1	1	0	7	1		7										0	18	1
2708515	1	59	1	0		2	0	0	2	0	0	0	0	0	0	1	1		0	0	0	0	0	0	76	34	1427369	1	1	7	0	0	0	3	0		7										0	8	1
14057727	1	52						0	4	1	0	0	0	0	0	0	0		0	1	0	0	0	0	86	52	677250	1	1	12	0	1	0	4	0		1	0	0	1	1	0	0	0			1	12	1
14324644	0	46	240	1	240	0		0	1	0	3	0	0	0	0	0	0		0	0	0	0	0	1	90	13	500000	1	1	6	1	1	0			choque											1	6	1
41218388	0	32	12	1	12	0		0	2	1	0	0	0	0	0	1	1		0	0	0	0	0	0	63	316	1916	1	1		0	1	0	1	0		1	0	0	0	0	0	0	0			0	9	0
41236238	0	36	0	0		2	0	0	2	0	0	0	0	0	0	1	1		0	0	0	0	0	0	58	2	9630	1	1	16	0	1	1	4	0		4	0	0	0	0	0	0	0			1	16	1
16009665	0	52	84	1	84	0		0	12	1	2	1	0	0	1	0	1		0	0	0	0	0	0	66	14	236500	1	1	28	0	0	0	2	0		1	0	0	0	0	0	0	0			1	38	1
15285227	1	41	2	1	2	2	0	0	18	1	0	1	0	0	0	1	1		0	0	0	1	0	0	83	43	450607	1	1	8	1	1	1	6	1		7	0	0	0	0	0	0	0			1	9	1
8994676	0	51	2	1	2	0		0	18	1	0	0	0	0	0	0	0		0	0	0	0	0	0	79	207	37000	1	1		1	1	0	2	0		7	0	0	0	0	0	0	0			0	13	0
40970078	0	29	0	0		2	0	0	14	1	0	0	0	0	0	1	1		0	0	0	0	1	0	60	36	91395	1	1		0	0	0	1	0		8	0	0	0	0	0	0	1		7	0	15	0
12992518	1	49	48	1	48	2	0	0	1	0	0	1	0	0	0	0	1		0	1	0	1	0	0	72	26	102047	1	1	8	1	1	0			choque											1	8	1
41273303	1	66		1		0		0	11	1	2	0	1	0	0	0	1		0	0	0	0	0	0	74	8	3635	1	1	26	0	1	0	2	0		7	0	0	0	0	0	0	0			1	26	1
9224564	0	40	60	0	0	2	0	1	7	0	0	0	0	0	0	1	1		0	0	0	0	0	0	67	367	265525	1	1	10	0	0	0														0	26	0
20191111	1	42	1	0	0	2	0	1	10	0	0	1	0	0	0	0	1		0	1	0	0	0	0	76	40	186418	0	1	16	0	1	1														1	13	1
34910867	0	56	0	0	0	2	0	1	7	0	0	0	0	0	0	1	1		0	0	0	0	0	1	60	139	361274	1	1	5	0	0	1	21			9	0	0	0	0	0	0	0			0	10	0
35902639	0	62	1	0	0	2	0	1	29	1	1	1	0	0	0	1	0		0	0	0	0	0	0	102	40	49819	1	1	18	0	1	0														0	20	1
40131637	0	46	43	1		0		1	1	2	2	0	0	0	0	0	0		0	1	0	0	0	0	74	485	0	1	1	19	1	1	0														1	20	1
16939727	1	52	72	1		0		1	1	0	3	0	0	0	0	0	0		0	1	0	0	0	0	62	115		1	1	4	0	0	0				6	0	0	0	0	0	0	0			0	6	0
18136915	0	44	0	0	0	2	0	1	4	1	0	1	0	0	0	1	1		0	1	0	0	0	0	84	16	147187	1	1	8	1	1	1	20			1	0	0	0	0	0	0	0			0	10	0
5939593	1	51	0	0	0	2		1	5	0	0	0	0	0	0	1	1		0	0	0	0	0	0	67	9		1	1	16	0	1	1														1	17	1
19915608	0	28	96					1	10	0	0	0	0	0	0	0	0		0	0	0	1	0	0	58	6	3956	1	1	3	0	0	0	29			5	0	0	0	0	0	0	0			0	7	0
31861490	1	47	4	0	0	2		1	30	1	0	0	0	1	0	0	1	histoplasmose	0	0	0	0	1	0	73	40	500000	1	1	10	0	0	0	30			5	0	0	0	0	0	0	0			0	13	1
19578580	1	43	24	0	0	2		1	26	1	0	1	0	1	0	1	1	encefalite ebv	0	0	0	1	1	0	91	43	500000	1	1	6	0	1	0	20			7	0	0	0	0	0	0	0			0	12	1
17533767	1	47	120	1	120	0		1	17	1	2	0	1	0	0	1	1		0	1	1	0	0	0	90	16	500000	1	1		1	1	0														1	76	1
40442209	0	44		0	0	2		1	2	0	6	0	0	0	0	0	0		0	0	0	0	0	1	74	40	2430	1	1	8	0	0	0	29			9	0	0	0	0	0	0	0			0	13	0
15642496	1	64	0	0	0	2		1	10	1	0	1	0	1	0	0	1		0	0	0	0	0	1	76	19	500000	1	1	16	1	1	0	19			7	0	1	0	0	0	1				0	26	1
15328929	0	45	20	1	20	0		1	8	1	5	1	0	0	0	0	1		0	0	0	0	0	0	95	92	500000	1	1	16	1	1	0														1	16	1
32626100	0	37	48	1	48	0		1	4	0	0	1	0	0	0	1	1		0	0	0	0	0	0	52	17	500000	1	1	19	0	0	1														1	19	1
15234991	0	45		0	0	2		1	4	0	2	1	0	0	1	0	1	varicela	0	0	0	0	0	0	62	18	500000	1	1	30	0	0	0	30			7	0	0	0	0	0	0	0			0	46	1
36429953	0	32	96	0		2		1	17	1	0	0	0	1	0	0	1		0	0	0	0	1	0	63	79	500000	1	1	22	0	1	0	14			7	0	0	0	1	0	1	1	41	9	0	23	1
40632237	1	40	180	1	1	0		1	7	1	0	1	0	0	0	0	1		0	0	0	0	0	0	64	40		1	1		1	1	0														0	10	1
40641104	0	37	1	1	1	2		1	7	1	0	1	0	0	1	1	1		0	0	0	0	0	0	60	14	148718	1	1	11	1	1	0	27			4	0	0	0	0	0	0	0			0	20	0
40639835	0	40	1	0		2		1	3	1	0	0	0	0	0	1	1		0	0	0	0	0	0	53	4	51434	0	1	17	1	1	1														1	18	1
19401574	0	63	1	1	1	2		1	15	1	2	1	0	0	0	0	1		0	0	0	0	0	0	63	129	156694	1	1	20	0	0	0	22			4	0	1	0	0	0	1	0			0	21	1
13309145	0	36	1	0	0	2	0	1	7	0	0	1	0	0	0	1	1		0	0	0	0	0	0	65	5	30465	1	1	13	0	1	1														1	12	1
42726743	0	19	228	1		0		1	3	0	2	0	0	0	0	0	0		0	0	0	0	0	0	62	44	166660	1	1	6	1	1	0														0	18	1
18872638	1	31	216	1	216	0		1	9	0	0	1	0	0	0	0	1		0	0	0	0	0	0	75	150	18391	0	1	45	1	1	0														1	46	1
25804855	0	46		1		0		1	3	1	0	1	0	0	0	1	1		0	1	0	1	0	0	93	162	448613	0	1	6	1	1	1														1	7	1
21007632	0	47		1		0		1	3	0	1	0	0	0	0	1	0		0	1	0	0	0	0	72	505	0	1	1	7	0	1	0	9			1	0	0	0	0	0	0	0			0	9	0
22198482	1	51	0	0		2	0	1	0	0	0	0	0	0	0	1	1		0	0	0	0	0	0	53	94	11950	0	1	12	0	1	1														0	22	0
7303696	1	49	84	0		2	0	1	2	0	0	1	1	0	0	0	1		0	0	0	0	0	0	86	69	217000	0	1	12	0	1	0														1	12	1
43103960	1	82		1		0		1	3	0	0	0	0	0	0	1	1		0	0	0	0	0	0	85	107	0	1	1	16	0	1	1														1	14	1
3231470	1	59						1	4	0	0	0	0	0	0	1	1		0	0	0	0	0	0	67	533	617	1	1	8	0	1	0														0	10	0
42276705	0	53						1	8	0	0	0	0	1	0	1	1		0	0	0	0	0	0	75	4	925031	1	1	23	0	1	1														1	23	1
1458422	1	24	36	1	36	0		1	1	0	0	1	0	0	0	1	1		0	0	0	1	0	0	75	145	322239	1	1	14	0	1	1														0	17	0
18843387	0	39		1		0		1	2	0	1	1	0	0	0	1	0		1	0	0	0	0	0	69	126	1600237	1	1	7	0	1	0	22			4										0	9	0
42061210	0	28	0	0		2	0	1	3	0	0	0	0	0	0	1	1		0	0	0	0	0	0	57	3	129537	1	1	12	0	0	1	17			1										0	13	0
22126503	1	31	120	1	120	0		1	3	0	1	1	0	0	0	0	0		0	1	0	0	0	0	74	40		1	1		1	1	1	21			7										0	22	1
34319905	0	54	36	1	36	2	0	1	2	0	0	0	0	0	0	0	0		0	0	0	0	0	0	72	264	2900455	1	1		0	1	0	12			4										0	8	0
31116264	0	59	0	0	0	2	0	1	1	0	0	0	0	0	0	1	1		0	0	0	0	0	0	67	218	927035	1	1	12	1	1	0														0	14	0
17459575	0	45	0	0		2	0	1	4	1	0	1	0	0	0	0	1		0	0	0	0	0	0	88	20	68000	1	1	8	1	1	0	16			7										0	19	0
13367315	0	41	72	1	72	0		1	8	0	0	1	0	1	0	1	1		0	0	0	0	0	0	67	40	2947876	1	1	7	0	0	1	23			4										0	9	0
39972755	1	56		0		2	0	1	1	0	1	1	0	0	0	0	0		0	0	0	0	0	0	94	5	37026	1	1		1	1	1														1	7	1
41498062	0	43	0	0	0	2	0	1	4	1	1	1	0	0	0	1	0		0	1	0	0	0	0	78	25	156081	1	1	9	1	1	0														1	9	1
17427894	1	40	36	1	36	0		1	2	1	0	0	0	0	0	1	1		0	0	0	0	0	0	72	13	1158895	1	1	16	0	1	1														1	16	1
22283005	1	29	60	0	0	0		1	6	1	0	1	0	0	0	0	1		0	0	0	0	0	0	83	55	319305	1	1	9	0	1	1	16			4										0	11	0
13118650	0	36	72	1	72	2	0	1	2	1	2	0	1	0	1	0	1		0	0	0	0	0	0	68	160	997117	1	1	13	0	0	0														0	20	1
37827553	0	39	11	0		2	0	1	7	0	0	0	0	0	0	0	0		0	0	0	0	0	0	52	16	718819	1	1		0	1	1														1	27	1
9323953	0	47	264	1	264	0		1	24	1	0	1	1	0	0	1	1		0	1	1	0	0	0	87	83	53752	1	1		0	1	0														0	13	0
36623555	1	43		1		0		1	2	0	1	1	0	0	0	1	0		0	0	0	0	0	0	85	91	12246	1	1	15	1	1	0														1	15	1
2860619	1	33	27	1	27	0		1	2	0	0	0	0	0	0	1	1		0	0	0	1	0	0	68	238	500000	1	1	44	0	1	0														1	43	1
31013728	0	75	1	1	1	2	0	1	14	1	0	0	1	0	0	1	1		0	0	0	0	0	1	83	32	193371	1	1	14	1	1	0														1	13	1
41153707	1	53	0	0	0	2	0	1	9	1	1	0	1	0	0	0	0		0	0	0	0	0	0	90	53	500000	1	1	6	1	1	1														1	6	1
22783920	0	68	0	0	0	2	0	1	1	0	2	0	1	0	0	0	1		0	0	0	0	0	0	64	98	57700	1	1	5	0	1	0														1	2	1
16032535	0	26	1	0	0	2	0	1	1	0	0	1	0	0	0	1	1		0	0	0	0	0	0	77	39		1	1	3	0	1	0														1	3	1
40217981	0	59	1	1	1	2	0	1	43	1	0	1	0	0	0	1	1		0	0	0	0	0	0	90	91	136993	1	1	44	0	1	0														1	43	1
26028875	0	49	216	1		0		1	9	1	0	0	0	0	0	0	0		0	1	1	0	0	0	72	11	3469	1	1	7	0	1	0	42			1	0	0	0	0	0	0	0			0	15	0
570710	1	53	0	0		2	0	1	1	0	0	0	0	0	0	1	1		0	0	0	0	0	0	55	17	4604	1	1	31	0	1	1	22			1	0	0	0	0	0	0	0			1	32	1
39116123	0	51	0	0		2	0	1	13	1	0	1	0	1	0	1	1		0	0	0	0	0	0	78	1	105	1	1	8	1	1	1														1	10	1
27574695	1	45	1	0		2	0	1	0	0	0	0	0	0	0	1	1		0	0	0	0	0	0	69	24	4093599	1	1	12	0	1	1														0	14	0
[truncated: 4 more columns]
